# Supplementary material for: Chlorogenic Acid Alleviates Experimental Asthma by Reprogramming DHA Metabolism to Inhibit Ferroptosis
Source: Int J Mol Sci. 2026 May 25;27(11):4747. doi: 10.3390/ijms27114747 (PMC13256434; doi:10.3390/ijms27114747)
Supplement: Supplementary file 1 [file ijms-27-04747-s001.zip]

Archive with 1 entries (1 files):
- ijms-4304275-supplementary.pdf
